# Supplementary material for: Gap Formation at Luting Interfaces of CAD/CAM Ceramic and Composite Partial Crowns Assessed by OCT
Source: Dent J (Basel). 2026 Feb 17;14(2):116. doi: 10.3390/dj14020116 (PMC12939042; doi:10.3390/dj14020116)
Supplement: Supplementary file 1 [file dentistry-14-00116-s001.zip]

Archive with 1 entries (1 files):
- dentistry-4054609-supplementary.pdf
